# Supplementary material for: Conversational AI-Enabled Precision Oncology Reveals Context-Dependent MAPK Pathway Alterations in Hispanic/Latino and Non-Hispanic White Colorectal Cancer Stratified by Age and FOLFOX Exposure
Source: Cancers (Basel). 2026 Jan 17;18(2):293. doi: 10.3390/cancers18020293 (PMC12839066; doi:10.3390/cancers18020293)
Supplement: Supplementary file 1 [file cancers-18-00293-s001.zip]

Archive with 1 entries (1 files):
- cancers-4081678-supplementary.pdf
